# Supplementary material for: SPINK6 inhibits human airway serine proteases and restricts influenza virus activation
Source: EMBO Mol Med. 2021 Nov 26;14(1):e14485. doi: 10.15252/emmm.202114485 (PMC9976594; doi:10.15252/emmm.202114485)
Supplement: Supplementary file 2 — Source Data for Expanded View [file EMMM-14-e14485-s006.zip]

Archive with 2 entries (1 files):
- emmm202114485-sup-0005-SDataFigEV/
- emmm202114485-sup-0005-SDataFigEV/emmm202114485-sup-0005-SDataFigEV.tif
