# Supplementary material for: SPINK6 inhibits human airway serine proteases and restricts influenza virus activation
Source: EMBO Mol Med. 2021 Nov 26;14(1):e14485. doi: 10.15252/emmm.202114485 (PMC9976594; doi:10.15252/emmm.202114485)
Supplement: Supplementary file 3 — Source Data for Figure 1 [file EMMM-14-e14485-s001.zip]

Archive with 3 entries (3 files):
- Figure_1B.tif
- Figure_1C.tif
- Figure_1D.tif
