# Supplementary material for: SPINK6 inhibits human airway serine proteases and restricts influenza virus activation
Source: EMBO Mol Med. 2021 Nov 26;14(1):e14485. doi: 10.15252/emmm.202114485 (PMC9976594; doi:10.15252/emmm.202114485)
Supplement: Supplementary file 4 — Source Data for Figure 2 [file EMMM-14-e14485-s005.zip]

Archive with 4 entries (4 files):
- Figure_2B.tif
- Figure_2C.tif
- Figure_2D.tif
- Figure_2E.tif
